# Supplementary material for: Munc18-1 catalyzes neuronal SNARE assembly by templating SNARE association
Source: eLife. 2018 Dec 12;7:e41771. doi: 10.7554/eLife.41771 (PMC6320071; doi:10.7554/eLife.41771)
Supplement: Figure 10—source data 3. [file elife-41771-fig10-data3.zip]

Archive with 1 entries (1 files):
- Figure 10-source data 3.fig
